# Supplementary material for: In Vitro and In Vivo Synergetic Radiotherapy with Gold Nanoparticles and Docetaxel for Pancreatic Cancer
Source: Pharmaceutics. 2024 May 26;16(6):713. doi: 10.3390/pharmaceutics16060713 (PMC11206706; doi:10.3390/pharmaceutics16060713)
Supplement: Supplementary file 1 [file pharmaceutics-16-00713-s001.zip]

Archive with 1 entries (1 files):
- pharmaceutics-2973431-supplementary.pdf
